# Supplementary material for: Genomic analysis of multi-drug resistant coagulase-negative staphylococci from healthy humans and animals revealed unusual mechanisms of resistance and CRISPR-Cas system
Source: Int Microbiol. 2024 Sep 17;28(5):941–63. doi: 10.1007/s10123-024-00577-9 (PMC12162761; doi:10.1007/s10123-024-00577-9)
Supplement: Supplementary file 2 — Supplementary file2 (XLSX 19 KB) [file 10123_2024_577_MOESM2_ESM.xlsx]

## Sheet: Supplementary Table 1-S. epider
	id-32110	X3617_contigs	X4430	X5485_S87_L555	X6049b_contigs	X6293_S64_L555	X6590_contigs	X6628	X9066	id-32113	id-32116	id-41749	id-42109	id-43340	id-43426	id-43427	id-43436	id-43455	id-43466	id-43518	id-43568	id-43636	id-43643	id-43656	id-43697	id-43720	id-43770	id-43771	id-43774	id-43786	id-43800	id-43816	id-43823	id-43921	id-43923	id-44294	id-44298	id-44496	id-44521
id-32110		6850	31716	12134	12136	14412	81	15083	11567	1	3	12116	10582	12108	17077	17079	17070	17080	14403	14405	17072	54	11418	11422	14403	11428	11423	11418	11424	11738	17072	11437	33682	33692	11427	12197	11419	11557	14421
X3617_contigs	6850		31589	12152	12149	15680	6877	16247	11672	6850	6850	12135	8579	12122	17150	17153	17145	17155	15674	15676	17150	6835	5000	5003	15673	5015	5006	5001	5005	5326	17150	5022	33701	33714	5012	6985	5001	11660	15691
X4430	31716	31589		31392	31392	32654	31741	32706	32084	31715	31717	31376	31701	31361	32226	32230	32224	32233	32629	32639	32229	31702	31494	31497	32632	31507	31498	31492	31499	31527	32237	31516	3185	3182	31504	31770	31494	32081	32654
X5485_S87_L555	12134	12152	31392		116	10655	12158	11340	10597	12133	12135	70	11117	84	10396	10400	10392	10402	10645	10644	10398	12125	14390	14394	10642	14407	14395	14394	14397	14311	10407	14412	33048	33057	14400	16319	14392	10593	10666
X6049b_contigs	12136	12149	31392	116		10661	12160	11348	10597	12135	12137	100	11120	90	10385	10389	10381	10391	10653	10652	10387	12127	14399	14403	10650	14416	14404	14403	14406	14321	10396	14421	33053	33062	14409	16332	14401	10593	10674
X6293_S64_L555	14412	15680	32654	10655	10661		14438	6706	12623	14411	14413	10639	14598	10628	19365	19368	19361	19371	75	78	19367	14402	19098	19099	77	19107	19103	19096	19101	19412	19375	19113	32792	32810	19103	20569	19095	12616	105
X6590_contigs	81	6877	31741	12158	12160	14438		15107	11591	80	82	12140	10602	12132	17089	17091	17082	17092	14429	14431	17084	79	11435	11439	14429	11445	11440	11435	11441	11755	17084	11454	33707	33717	11444	12212	11436	11581	14447
X6628	15083	16247	32706	11340	11348	6706	15107		11864	15082	15084	11327	14194	11314	18862	18866	18857	18867	6682	6686	18862	15073	19937	19938	6686	19949	19940	19935	19941	20244	18872	19956	32690	32719	19943	21560	19936	11856	6716
X9066	11567	11672	32084	10597	10597	12623	11591	11864		11567	11567	10583	10345	10572	17493	17496	17491	17502	12613	12615	17490	11558	14565	14566	12612	14578	14567	14566	14567	14891	17505	14584	33129	33136	14577	15197	14566	76	12630
id-32113	1	6850	31715	12133	12135	14411	80	15082	11567		2	12115	10582	12107	17076	17078	17069	17079	14402	14404	17071	53	11418	11422	14402	11428	11423	11418	11424	11738	17071	11437	33681	33691	11427	12197	11419	11557	14420
id-32116	3	6850	31717	12135	12137	14413	82	15084	11567	2		12117	10582	12109	17078	17080	17071	17081	14404	14406	17073	55	11418	11422	14404	11428	11423	11418	11424	11738	17073	11437	33683	33693	11427	12197	11419	11557	14422
id-41749	12116	12135	31376	70	100	10639	12140	11327	10583	12115	12117		11110	68	10374	10378	10370	10380	10629	10628	10376	12107	14384	14388	10626	14401	14389	14388	14391	14306	10385	14406	33032	33041	14394	16316	14386	10579	10650
id-42109	10582	8579	31701	11117	11120	14598	10602	14194	10345	10582	10582	11110		11099	16685	16688	16677	16688	14589	14592	16682	10570	11494	11496	14586	11507	11499	11491	11498	11713	16683	11511	33533	33545	11503	13266	11492	10342	14608
id-43340	12108	12122	31361	84	90	10628	12132	11314	10572	12107	12109	68	11099		10362	10366	10358	10368	10618	10617	10364	12099	14375	14379	10609	14392	14380	14379	14382	14296	10373	14397	33015	33024	14385	16310	14377	10568	10633
id-43426	17077	17150	32226	10396	10385	19365	17089	18862	17493	17076	17078	10374	16685	10362		4	32	42	19360	19361	38	17074	16915	16910	19351	16920	16912	16915	16912	16829	43	16922	34053	34061	16915	18147	16912	17486	19366
id-43427	17079	17153	32230	10400	10389	19368	17091	18866	17496	17078	17080	10378	16688	10366	4		36	46	19363	19364	42	17076	16918	16913	19354	16923	16915	16918	16915	16832	47	16925	34057	34065	16918	18150	16915	17489	19369
id-43436	17070	17145	32224	10392	10381	19361	17082	18857	17491	17069	17071	10370	16677	10358	32	36		38	19356	19357	34	17067	16908	16903	19347	16913	16905	16908	16905	16822	43	16915	34050	34058	16908	18142	16905	17484	19362
id-43455	17080	17155	32233	10402	10391	19371	17092	18867	17502	17079	17081	10380	16688	10368	42	46	38		19366	19367	44	17077	16916	16911	19357	16921	16913	16916	16913	16830	53	16923	34061	34069	16916	18149	16913	17495	19372
id-43466	14403	15674	32629	10645	10653	75	14429	6682	12613	14402	14404	10629	14589	10618	19360	19363	19356	19366		49	19362	14393	19092	19093	48	19103	19097	19090	19095	19406	19370	19107	32765	32783	19097	20564	19089	12606	60
id-43518	14405	15676	32639	10644	10652	78	14431	6686	12615	14404	14406	10628	14592	10617	19361	19364	19357	19367	49		19363	14395	19093	19094	51	19104	19098	19091	19096	19407	19371	19108	32776	32794	19098	20564	19090	12608	79
id-43568	17072	17150	32229	10398	10387	19367	17084	18862	17490	17071	17073	10376	16682	10364	38	42	34	44	19362	19363		17069	16914	16909	19353	16919	16911	16914	16911	16828	49	16921	34057	34065	16914	18145	16911	17483	19368
id-43636	54	6835	31702	12125	12127	14402	79	15073	11558	53	55	12107	10570	12099	17074	17076	17067	17077	14393	14395	17069		11409	11413	14393	11419	11414	11409	11415	11729	17069	11428	33670	33680	11418	12190	11410	11548	14411
id-43643	11418	5000	31494	14390	14399	19098	11435	19937	14565	11418	11418	14384	11494	14375	16915	16918	16908	16916	19092	19093	16914	11409		33	19089	45	36	31	35	355	16912	52	34132	34147	42	2031	31	14555	19105
id-43656	11422	5003	31497	14394	14403	19099	11439	19938	14566	11422	11422	14388	11496	14379	16910	16913	16903	16911	19093	19094	16909	11413	33		19090	48	39	34	32	359	16907	55	34135	34150	45	2034	34	14556	19106
id-43697	14403	15673	32632	10642	10650	77	14429	6686	12612	14402	14404	10626	14586	10609	19351	19354	19347	19357	48	51	19353	14393	19089	19090		19100	19094	19087	19092	19403	19361	19104	32768	32786	19094	20562	19086	12605	72
id-43720	11428	5015	31507	14407	14416	19107	11445	19949	14578	11428	11428	14401	11507	14392	16920	16923	16913	16921	19103	19104	16919	11419	45	48	19100		51	46	50	362	16917	67	34145	34160	57	2044	46	14568	19116
id-43770	11423	5006	31498	14395	14404	19103	11440	19940	14567	11423	11423	14389	11499	14380	16912	16915	16905	16913	19097	19098	16911	11414	36	39	19094	51		37	41	361	16909	58	34137	34152	48	2036	37	14557	19110
id-43771	11418	5001	31492	14394	14403	19096	11435	19935	14566	11418	11418	14388	11491	14379	16915	16918	16908	16916	19090	19091	16914	11409	31	34	19087	46	37		36	357	16912	53	34130	34145	35	2028	32	14556	19103
id-43774	11424	5005	31499	14397	14406	19101	11441	19941	14567	11424	11424	14391	11498	14382	16912	16915	16905	16913	19095	19096	16911	11415	35	32	19092	50	41	36		361	16909	57	34137	34152	47	2036	36	14557	19108
id-43786	11738	5326	31527	14311	14321	19412	11755	20244	14891	11738	11738	14306	11713	14296	16829	16832	16822	16830	19406	19407	16828	11729	355	359	19403	362	361	357	361		16826	378	34165	34178	368	2357	357	14881	19419
id-43800	17072	17150	32237	10407	10396	19375	17084	18872	17505	17071	17073	10385	16683	10373	43	47	43	53	19370	19371	49	17069	16912	16907	19361	16917	16909	16912	16909	16826		16919	34065	34073	16912	18143	16909	17498	19376
id-43816	11437	5022	31516	14412	14421	19113	11454	19956	14584	11437	11437	14406	11511	14397	16922	16925	16915	16923	19107	19108	16921	11428	52	55	19104	67	58	53	57	378	16919		34154	34169	64	2051	53	14574	19120
id-43823	33682	33701	3185	33048	33053	32792	33707	32690	33129	33681	33683	33032	33533	33015	34053	34057	34050	34061	32765	32776	34057	33670	34132	34135	32768	34145	34137	34130	34137	34165	34065	34154		185	34142	34404	34132	33123	32795
id-43921	33692	33714	3182	33057	33062	32810	33717	32719	33136	33691	33693	33041	33545	33024	34061	34065	34058	34069	32783	32794	34065	33680	34147	34150	32786	34160	34152	34145	34152	34178	34073	34169	185		34157	34421	34147	33130	32813
id-44294	12197	6985	31770	16319	16332	20569	12212	21560	15197	12197	12197	16316	13266	16310	18147	18150	18142	18149	20564	20564	18145	12190	2031	2034	20562	2044	2036	2028	2036	2357	18143	2051	34404	34421	2038		2031	15186	20574
id-44298	11419	5001	31494	14392	14401	19095	11436	19936	14566	11419	11419	14386	11492	14377	16912	16915	16905	16913	19089	19090	16911	11410	31	34	19086	46	37	32	36	357	16909	53	34132	34147	43	2031		14556	19102
id-44496	11557	11660	32081	10593	10593	12616	11581	11856	76	11557	11557	10579	10342	10568	17486	17489	17484	17495	12606	12608	17483	11548	14555	14556	12605	14568	14557	14556	14557	14881	17498	14574	33123	33130	14567	15186	14556		12623
id-44521	14421	15691	32654	10666	10674	105	14447	6716	12630	14420	14422	10650	14608	10633	19366	19369	19362	19372	60	79	19368	14411	19105	19106	72	19116	19110	19103	19108	19419	19376	19120	32795	32813	19110	20574	19102	12623
