# Supplementary material for: Genomic analysis of multi-drug resistant coagulase-negative staphylococci from healthy humans and animals revealed unusual mechanisms of resistance and CRISPR-Cas system
Source: Int Microbiol. 2024 Sep 17;28(5):941–63. doi: 10.1007/s10123-024-00577-9 (PMC12162761; doi:10.1007/s10123-024-00577-9)
Supplement: Supplementary file 3 — Supplementary file3 (XLSX 14 KB) [file 10123_2024_577_MOESM3_ESM.xlsx]

## Sheet: main.snp_matrix (4)
	GCA_003042555.1	GCA_003580835.1	GCA_009735325.1	GCA_013345165.1	GCA_013345175.1	GCA_013345185.1	GCA_013345195	GCA_013345205	GCA_024580895	GCA_030362875	GCA_030362885	GCA_030501495	GCA_034103225	GCA_035788295	GCA_035791575	GCA_035791815	X4922	X5409	X5417	X5418	reference
GCA_003042555.1	0	216	27970	27893	27969	27972	27956	27959	13137	12728	12681	35651	15989	28083	28134	28106	33417	15843	16252	16263	27865
GCA_003580835.1	216	0	28073	27996	28072	28075	28059	28062	13215	12821	12760	35744	16066	28186	28237	28209	33508	15924	16319	16330	27968
GCA_009735325.1	27970	28073	0	263	315	314	308	301	28410	27874	27841	28857	29001	868	819	889	45504	29395	29049	29070	235
GCA_013345165.1	27893	27996	263	0	256	259	247	244	28329	27794	27759	28780	28919	782	732	802	45427	29317	28971	28992	28
GCA_013345175.1	27969	28072	315	256	0	237	259	254	28406	27869	27836	28855	28995	865	816	884	45500	29393	29048	29069	228
GCA_013345185.1	27972	28075	314	259	237	0	262	255	28409	27872	27839	28856	28996	864	815	885	45504	29397	29051	29072	231
GCA_013345195	27956	28059	308	247	259	262	0	223	28392	27857	27822	28838	28982	856	807	875	45482	29381	29029	29050	219
GCA_013345205	27959	28062	301	244	254	255	223	0	28395	27858	27825	28839	28982	851	802	872	45487	29383	29035	29056	216
GCA_024580895	13137	13215	28410	28329	28406	28409	28392	28395	0	15101	15054	35877	12512	28525	28563	28549	21199	4224	3454	3469	28301
GCA_030362875	12728	12821	27874	27794	27869	27872	27857	27858	15101	0	1651	35760	15829	27994	28032	28018	33508	16016	16190	16206	27766
GCA_030362885	12681	12760	27841	27759	27836	27839	27822	27825	15054	1651	0	35717	15785	27967	27995	27983	33441	15943	16122	16138	27731
GCA_030501495	35651	35744	28857	28780	28855	28856	28838	28839	35877	35760	35717	0	36948	29066	29027	29083	52999	36997	36576	36591	28752
GCA_034103225	15989	16066	29001	28919	28995	28996	28982	28982	12512	15829	15785	36948	0	29121	29158	29139	29599	11522	12315	12328	28891
GCA_035788295	28083	28186	868	782	865	864	856	851	28525	27994	27967	29066	29121	0	907	878	45700	29601	29169	29190	754
GCA_035791575	28134	28237	819	732	816	815	807	802	28563	28032	27995	29027	29158	907	0	434	45653	29545	29202	29223	704
GCA_035791815	28106	28209	889	802	884	885	875	872	28549	28018	27983	29083	29139	878	434	0	45720	29619	29190	29211	774
X4922	33417	33508	45504	45427	45500	45504	45482	45487	21199	33508	33441	52999	29599	45700	45653	45720	0	21161	19875	19884	45399
X5409	15843	15924	29395	29317	29393	29397	29381	29383	4224	16016	15943	36997	11522	29601	29545	29619	21161	0	3974	3989	29289
X5417	16252	16319	29049	28971	29048	29051	29029	29035	3454	16190	16122	36576	12315	29169	29202	29190	19875	3974	0	57	28943
X5418	16263	16330	29070	28992	29069	29072	29050	29056	3469	16206	16138	36591	12328	29190	29223	29211	19884	3989	57	0	28964
reference	27865	27968	235	28	228	231	219	216	28301	27766	27731	28752	28891	754	704	774	45399	29289	28943	28964	0
min: 28 max: 52999
