# Supplementary material for: Genomic analysis of multi-drug resistant coagulase-negative staphylococci from healthy humans and animals revealed unusual mechanisms of resistance and CRISPR-Cas system
Source: Int Microbiol. 2024 Sep 17;28(5):941–63. doi: 10.1007/s10123-024-00577-9 (PMC12162761; doi:10.1007/s10123-024-00577-9)
Supplement: Supplementary file 4 — Supplementary file4 (XLSX 9 KB) [file 10123_2024_577_MOESM4_ESM.xlsx]

## Sheet: Supplementary Table 1-S. saprop
	reference/1-19948	X4944/1-19948	X5435/1-19948	X5462/1-19948
reference/1-19948	0	5185	16888	17120
X4944/1-19948	5185	0	17552	17549
X5435/1-19948	16888	17552	0	346
X5462/1-19948	17120	17549	346	0
